# Supplementary material for: The range and nature of reproductive health research in the occupied Palestinian territory: a scoping review
Source: Reprod Health. 2019 Apr 3;16:41. doi: 10.1186/s12978-019-0699-4 (PMC6448219; doi:10.1186/s12978-019-0699-4)
Supplement: Supplementary file 2 — Article Characteristics of included articles. (XLSX 27 kb) [file 12978_2019_699_MOESM2_ESM.xlsx]

## Sheet: Sheet1
	Additional File 2: Article Characteristics of Included Articles
	Year of publication	Journal Name	Authors	Title	Type of Study
1	2001	Population Briefs	unknown	Quality of services assessed at Palestinian clinics	Cross-sectional Study
2	2016	International Journal of Environmental Health Research	Ziad Abdeen, Tamar Berman, Kifaya Azmi, Rania Abu Seir, Hazem Agha, Eliana Ein-Mor, Thomas Goen, Yael Stein, Elihu Richter, Ronit Calderon-Margalit	Urinary organophosphate metabolite levels in Palestinian pregnant women: results of the Middle East Regional Cooperation Project	Cross-sectional Study
3	2009	Health Policy	Hanan F. Abdul-Rahim, Niveen “Mohammad Elias” Abu-Rmeileh, Laura Wick	Cesarean section deliveries in the occupied Palestinian territory (oPt): an analysis of the 2006 Palestinian Family Health Survey	Cross-sectional Study
4	2013	Journal of Advanced Nursing	Bassam A. Abu Hamad, Huda K. Sammour	Weaning practices of mothers attending United Nations Relief and Works Agency health centres in the Gaza Governorates	Cross-sectional Study
5	2007	Eastern Mediterranean Health Journal	Khitam Abu Hamad, Yahya Abed, Bassam Abu Hamad	Risk factors associated with preterm birth in the Gaza Strip: Hospital-based case-Control study	Case Control Study
6	2011	Obstetrics and Gynecology International	N. S. Abu-Asab, S. K. Ayesh, R. O. Ateeq, S. M. Nassar, W. A. EL-Sharif	Association of inherited thrombophilia with recurrent pregnancy loss in Palestinian women	Case Control Study
7	2015	American Journal of Perinatology Reports	Iman S. Abumansour,Eman Al Sulmi, Bernard N. Chodirker, Jennifer C. Hunt	Prenatal Diagnosis of Walker-Warburg Syndrome Using Single Nucleotide Polymorphism Array: A Clinical Experience from Three Related Palestinian Families with Congenital Hydrocephalus	Case Series/Case Report
8	2012	European Journal of Public Health	Mazen Abuqamar, Danny Coomans, Fred Louck	Health behaviour and health awareness in infant mortality in the Gaza Strip	Case Control Study
9	2016	BMC Public Health	Niveen M. E. Abu-Rmeileh, Emilio Antonio Luca Gianicolo, Antonella Bruni, Suzan Mitwali, Maurizio Portaluri, Jawad Bitar, Mutasem Hamad, Rita Giacaman, Maria Angela Vigotti	Cancer mortality in the West Bank, Occupied Palestinian Territory	Cross-sectional Study
10	2008	Prevent Chronic Disease Public Health Research, Practice and Policy	Niveen M.E. Abu-Rmeileh, Abdullatif Husseini, Omar Abu-Arqoub, Mutasem Hamad, Rita Giacaman	Mortality patterns in the West Bank, Palestinian Territories, 1999-2003	Cross-sectional Study
11	2012	Maternal Child Health Journal	Akram Abusalah, Magda Gavana, Anna-Bettina Haidich, Emmanouil Smrnakis, Nikos Papadakis, Alexis Papanikolaou, Alexis Benos	Low birth weight and prenatal exposure to indoor pollution from tobacco smoke and wood fuel smoke: a matched case-control study in Gaza Strip	Case Control Study
12	2012	Nutricion Hospitalaria	M. J. Aguilar Cordero, S. M. Batran Ahmed, C. A. Padilla López, R. Guisado Barrilao, C. Gómez García	Breastfeeding in premature babies; development-centered care in Palestine	Cohort Study
13	2010	Medical Priniciples & Practice	Rami J. Al Sallout, Fadel A. Sharif	Polymorphisms in NOS3, ACE and PAI-1 genes and risk of spontaneous recurrent miscarriage in the gaza strip	Case Control Study
14	2006	International Journal of Gynecology and Obstetrics	N. Al-Adili, A. Johansson, S. Bergstro	Maternal mortality among Palestinian women in the West Bank	Cross-sectional Study
15	2008	Reproductive Health Matters	Nadim Al-Adili, Mohammad Shaheen, Staffan Bergström, Annika Johansson	Deaths among Young, Single Women in 2000-2001 in the West Bank, Palestinian Occupied Territories	Cross-sectional Study
16	2001	Arch Gynecol Obstet	M.T. Al-Aqtum	Pregnancy outcome and birth spacing among Palestinian women between 1940 and 1989	Cross-sectional Study
17	2003	Saudi Med J	Aisha A. Al-Ghamdi	Successful pregnancy in a patient with Takayasus Arteritis	Case Series/Case Report
18	2004	Middle East Fertility Society Journal	Yousef M. Alhelou, Tharwat Y. Alhelou, Ghada S. Alkerenawi, Sandra N. Akela	Plasma transfusion on the day of oocyte aspiration may reduce ovarian hyperstimulation syndrome in patients with polycystic ovary	Cohort Study
19	2010	Journal of the Egyptian Society of Parasitology	Adnan Al-Hindi, Tharwat Al-Helou, Yousef Al-Helou	Seroprevalence of Toxoplasma gondii, cytomegalovirus, rubella virus and Chlamydia trachomatis among infertile women attending in vitro fertilization center, Gaza strip, Palestine	Cross-sectional Study
20	2006	Turk J Med Sci	Adnan Ibrahim AL-HINDI, Abdel Monem Hussein Lubbad	Trichonamas vaginalis infection among Palestinian women: Prevalence and trends during 2000-2006	Cross-sectional Study
21	2015	Complementary Therapies in Clinical Practice	Mohammed S. Ali-Shtayeh, Rana M. Jamous, Rania M. Jamous	Plants used during pregnancy, childbirth, postpartum and infant healthcare in Palestine	Cross-sectional Study
22	2014	Eastern Mediterranean Health Journal	A.S.M. AlKasseh, N.M. Zaki, Y.I. Aljeesh, L.K. Soon	Risk factors of gestational diabetes mellitus in the refugee population in Gaza Strip: a case-control study	Case Control Study
23	2005	International Journal of Environmental Health Research	ISSAM A. AL-KHATIB, RANIA N. ARAFAT, MOHAMED MUSMAR	Housing environment and women's health in a Palestinian refugee camp	Cross-sectional Study
24	2007	American Journal of Orthopsychiatry	Alean Al-Kranawi, John r. Graham, Mahmud A. Sehwail	Tomorrow's players under occupation: an analysis of the association of political violent with psychological functioning and domestic violence, among Palestinian youth	Cross-sectional Study
25	2013	Journal of Ethnopharmacology	Rowa′ Al-Ramahi, Nidal Jaradat, Deema Adawi	Use of herbal medicines during pregnancy in a group of Palestinian women	Cross-sectional Study
26	1986	Studies in Family Planning	John E. Anderson, Stan Becker, A.H. Guinena, Brian J. McCarthy	Breastfeeding effects on birth interval components: a prospective child health study in Gaza	Cohort Study
27	2016	Neurology	Adi Aran, Nuphar Rosenfeld, Ranit Jaron, Paul Renbaum, Shachar Zuckerman, Hila Fridman, Sharon Zeligson, Reeval Segel, Yoav Kohn, Lara Kamal, Moien Kanaan, Yoram Segev, Eyal Mazaki, Ron Rabinowitz, Ori Shen, Ming Lee, Tom Walsh, Mary Claire King, Suleyman Gulsuner, Ephrat Levy-Lahad	Loss of function of PCDH12 underlies recessive microcephaly mimicking intrauterine infection	Cross-sectional Study
28	2013	Violence Against Women	Shireen Assaf, Stephanie Chaban	Domestic Violence Against Single, Never-Married Women in the Occupied Palestinian Territory	Cross-sectional Study
29	2009	Paediatric and Perinatal Epidemiology	Shireen Assaf, Marwan Khawaja, Jocelyn DeJong, Ziad Mahfoud, Khalid Yunis	Consanguinity and reproductive wastage in the Palestinian Territories	Cross-sectional Study
30	2010	Cancer	Faisal Azaiza, Miri Cohen, Mariam Awad, Francoise Daoud	Factors associated with low screening for breast cancer in the Palestinian Authority: Relations of environmental barriers and cancer-related fatalism	Cross-sectional Study
31	2008	J Genet Counsel	Rawan Awwad, Patricia McCarthy Veach, Dianne M. Bartels, Bonnie S. LeRoy	Culture and acculturation influences on Palestinian perceptions of prenatal genetic counseling	Qualitative Study
32	2009	Virology Journal	Basim M Ayesh, Sofia S Zourob, Salah Y Abu-Jadallah, Yonat Shemer-Avni	Most common genotypes and risk factors for HCV in Gaza strip: a cross sectional study	Cross-sectional Study
33	2005	Saudi Med J	Suhail K. Ayesh,Wasif A. Al-Sharef, Suheir M. Nassar, Nabeel A. Thawabteh, Bassan Y. Abu-Libdeh	Prenatal diagnosis of beta-thalassemia in the West Bank and Gaza	Cross-sectional Study
34	1988	Oncology	F. Barak, C. Zippin, E.J. Awad, A.R. Houser, Y. Horn	Breast cancer at medical centers in Israel, the West Bank, and the United States	Cross-sectional Study
35	2015	BMC Pregnancy and Childbirth	Hyam Bashour, Ghada Saad-Haddad, Jocelyn DeJong, Mohammed Cherine Ramadan, Sahar Hassan, Miral Breebaart, Laura Wick, Nevine Hassanein, Mayada Kharouf	A cross sectional study of maternal 'near-miss' cases in major public hospitals in Egypt, Lebanon, Palestine and Syria	Cross-sectional Study
36	2016	BMC Pregnancy and Childbirth	S. Bellizzi, M. M. Ali, E. Abalos, A. P. Betran, J. Kapila, C. Pileggi-Castro, J. P. Vogel, M. Merialdi	Are hypertensive disorders in pregnancy associated with congenital malformations in offspring? Evidence from the WHO Multicountry cross sectional survey on maternal and newborn health	Cross-sectional Study
37	2008	Reproductive Health Matters	Marleen Bosmans, Dina Nasser, Umaiyeh Khammash, Patricia Claeys, Marleen Temmerman	Palestinian Women's Sexual and Reproductive Health Rights in a Longstanding Humanitarian Crisis	Cross-sectional Study
38	2005	British Journal of Obstetrics and Gynaecology	Karima Khalil, Hania Sholkamy, Nevine Hassanein, Mohamed Cherine, Amr Elnoury, Lamia Mohsen, and Miral Breebaart (Egypt). Tamar Kabakian-Khasholian, awan Shayboub, Rita Khayat, Oona MR Campbell, Hibah Osman, Rima Mourtada, Raghda Hafez and Dima Sinno (Lebanon). Nahed Mikki, Laura Wick, and Livia Wick (West Bank). Hyam Bashour, Asmaa Abdulsalam and Salah Sheikha (Syria).	Routines in facility-based maternity care: evidence from the Arab World	Qualitative Study
39	2010	The Lancet	Cari Jo Clark, Susan A Everson-Rose, Shakira Franco Suglia, Rula Btoush, Alvaro Alonso, Muhammad M Haj-Yahia	Association between exposure to political violence and intimate-partner violence in the occupied Palestinian territory: a cross-sectional study	Cross-sectional Study
40	1999	Population and Environment	Youssef Courbage	Economic and political issues of fertility transition in the Arab world -- answers and open questions	Literature Review
41	2014	Global Health Action	Tam Giao Cung, Anne Sofie Paus, Ammar Aghbar, Torvid Kiserud, Sven Gudmund Hinderaker	Stillbirths at a hospital in Nablus, 2010: a cohort study	Cohort Study
42	2014	Eastern Mediterranean Health Journal	S. Daher, L. El-Khairy	Association of cerebral palsy with consanguineous parents and other risk factors in a Palestinian population	Case Control Study
43	2010	Journal of Interpersonal Violence	Enas A. Dhaher, Rafael T. Mikolajczyk, Annette E. Maxwell, Alexander Kramer	Attitudes toward wife beating among Palestinian women of reproductive age from three cities in West Bank	Cross-sectional Study
44	2008	BMC Pregnancy and Childbirth	Enas A. Dhaher, Rafael T. Mikolajczyk, Annette E. Maxwell, Alexander Kramer	Factors associated with lack of postnatal care among Palestinian women: A cross-sectional study of three clinics in the West Bank	Cross-sectional Study
45	2000	Social Science & Medicine	Serena Donatia, Rawia Hamamb, Emanuela Meddaa	Family planning KAP survey in Gaza	Cross-sectional Study
46	2003	Archives of Women's Mental Health	S. Douki, F. Nacef, A. Belhadj, A. Bouasker, R. Ghachem	Violence against women in Arab and Islamic countries	Cross-sectional Study
47	2014	BMC Obesity	Rima Rafiq El Kishawi, Kah Leng Soo, Yehia Awad Abe, Wan Abdul Manan Wan Muda	Obesity and overweight: prevalence and associated socio demographic factors among mothers in three different areas in the Gaza Strip-Palestine: a cross-sectional study	Cross-sectional Study
48	2009	International Journal of Infectious Diseases	Iyad A. El Qouqa, Mohammad E. Shubair, Abdel Moati Al Jarousha, Fadel A. Sharif	Prevalence of Chlamydia trachomatis among women attending gynecology and infertility clinics in Gaza, Palestine	Cross-sectional Study
49	2006	Eastern Mediterranean Health Journal	El Sahrif, N., El Refae, A. , El Asi, S., El Ahmaidat, A.	Attitudes and opinions of Palestinian decision-makers about premarital exa	Cross-sectional Study
50	2015	Trends in Medical Research	Mohammed S. Ellulu, Asmah Rahmat, Yehia Abed, Suha Baloushah, Ismail Patimah, Huzwah Khazaai	Assessment of differences on inflammatory and metabolic indicators between pre- and post-menopause women among hypertensive and/or diabetic patients	Cross-sectional Study
51	2015	Journal of Medicine and Medical Sciences	Dr. Samar El-Nakhal	Case-control study of risk factors associated with preeclampsia in the Gaza Strip	Case Control Study
52	2016	Turkish Journal of Immunology	Mansour Elyazji, Maged Yassin, Bertta Khattab	Assessment of plasma soluble human leukocyte antigen-G as a prognostic marker in post-chemotherapy breast cancer patients in gaza strip;Gaza'da plazmada cozunur insan lokosit antijen-G'nin kemoterapi sonrasi meme kanserli hastalarda prognostik belirtec olarak degerlendirilmesi	Case Control Study
53	2000	Population Council	Philippe Fargues	Protracted national conflict and fertility change: Palestinians and Israelis in the twentieth century	Literature Review
54	2007	Tropical Doctor	Rika Fujiya, Masamine Jimba, Rita Giacaman, Shinji Nakahara, Masao Ichikawa, Sususmu Wakai	The influence of economic factors on the location of birth among Palestinian women in Bethlehem during the second Palestinian uprising	Cross-sectional Study
55	2015	International Medical Journal	Farid AW Ghrayeb, Mohamed Rusli, Mohd Ismail, Nahed F Ghrayeb, Ayesha Al Rafai	Prevalence of early marriage among women in rural palestinian community: A cross-sectional study	Cross-sectional Study
56	2007	European Journal of Public Health	Rita Giacaman, Niveen M. E. Abu-Rmeileh, Laura Wick	The limitations on choice: Palestinian women's childbirth location, dissatisfaction with the place of birth and determinants	Cross-sectional Study
57	2008	Health Policy	Rita Giacaman, Niveen ME Abu-Rmeileh, Awad Mataria, Laura Wick	Palestinian women's pregnancy intentions: analysis and critique of the Demographic and Health Survey 2004	Cross-sectional Study
58	2005	Health Policy	Rita Giacaman, Laura Wick, Hanan Abdul-Rahim, Livia Wick	The politics of childbirth in the context of conflict: policies or de facto practices?	Qualitative Study
59	2014	International Medical Journal	Farid AW Ghrayeb, Nahed F Ghrayeb, Mohd IsmaiL, Ayesha A1 Rifai	Is it true: Consanguinity affects fertility and increases negative outcomes of pregnancy in Palestine	Cross-sectional Study
60	2013	Journal of Public Health Policy	Akiko Hagiwaraa, Mika Ueyamab, Asad Ramlawi, Yasuyuki Sawadad	Is the Maternal and Child Health (MCH) handbook effective in improving health-related behavior? Evidence from Palestine	Cross-sectional Study
61	2008	Fertility and Sterility	Ronit Haimov-Kochman, Tal Imbar, Murshid Farchat, Yuval Bdolah, Arye Hurwitz	Adolescent infertility-to treat or not to treat	Case Series/Case Report
62	2001	Child Abuse & Neglect	Muhammad M. Haj-Yahia, Safa Tamish	The rates of child sexual abuse and its psychological consequences as revealed by a study among Palestinian university students	Cross-sectional Study
63	2002	Journal of Family Psychology	Muhammad M. Haj-Yahia	The impact of wife abuse on marital relations as revealed by the Second Palestinian National Survey on Violence Against Women	Cross-sectional Study
64	2013	Violence Against Women	Muhammad M. Haj-Yahia	Attitudes of Palestinian physicians toward wife abuse: their definitions, perceptions of causes, and perceptions of appropriate interventions	Cross-sectional Study
65	2012	Journal of Interpersonal Violence	Muhammad M. Haj-Yahia, Rula M.Wilson, Syed Agha M. Naqvi	Justification, perception of severity and harm, and criminalization of wife abuse in the Palestinian society	Cross-sectional Study
66	2012	Journal Public Health	Amin Hamad, Marwan O. Jalambo, Yehia Abed	Comparison of anemia between pregnant and non-pregnant adolescents in the Gaza Strip	Cross-sectional Study
67	2016	Qualitative Health Research	Weeam Hammoudeh, Dennis Hogan, Rita Giacaman	From a Death Sentence to a Disrupted Life: Palestinian Women's Experiences and Coping With Breast Cancer	Experimental Study
68	2009	Expert Rev. Pharmacoeconomics Outcomes Res.	Weeam Hammoudeh, Awad Mataria, Laura Wick, Rita Giacaman	In search of health: Quality of life among postpartum Palestinian women	Cross-sectional Study
69	2012	Reproductive Health	Sahar J. Hassan, Johanne Sundby, Abdullatif Husseini, Espen Bjertness	The paradox of vaginal examination practice during normal childbirth: Palestinian women's feelings, opinions, knowledge and experiences	Qualitative Study
70	2013	Women and Birth	Sahar J. Hassan, Johanne Sundby, Abdullatif Husseini, Espen Bjertness	Translating evidence into practice in childbirth: A case from the Occupied Palestinian Territory	Cross-sectional Study
71	2015	Women and Birth	Sahar J. Hassan, Laura Wick, Jocelyn DeJong	A glance into the hidden burden of maternal morbidity and patterns of management in a Palestinian governmental referral hospital	Cohort Study
72	2011	Midwifery	Sahar Hassan-Bitar, Sheila Narrainen	'Shedding light' on the challenges faced by Palestinian maternal health-care providers	Qualitative Study
73	2007	Reproductive Health Matters	Sahar Hassan-Bitar, Laura Wick	Evoking the guardian angel: childbirth care in a Palestinian hospital	Qualitative Study
74	2016	Journal of the International AIDs Society	Marieke Heijnen, Ghina R Mumtaz, Laith J Abu-Raddad	Status of hiv and hepatitis c virus infections among prisoners in the middle east and north Africa: Review and synthesis	Cross-sectional Study
75	2011	International Scholarly Research Network Microbiology	Yasmeen Houso, Mohammad A. Farraj, As’ad Ramlawi, and Tamer Essawi	Detection of Trichomonas vaginalis in Vaginal Swab Clinical Samples from Palestinian Women by Culture	Cohort Study
76	2010	Thrombosis Research	Ayman S. Hussein, Hisham Darwish, Khaled Shelbayeh	Association between factor v Leiden mutation and poor pregnancy outcomes among Palestinian women	Case Control Study
77	2005	Eastern Mediterranean Health Journal	A. Husseini, M. Akkawi	Maternal serum screening of Palestinian women in the West Bank	Cross-sectional Study
78	2007	Am J Health Behav.	Abdullatif Husseini, Niveen ME Abu-Rmeileh	HIV/AIDS-related knowledge and attitudes of palestinian women in the occupied palestinian territory	Cross-sectional Study
79	2010	Human Reproduction	Yaser Issa, Markku Sallme´n, Khaldoun Nijem, Espen Bjertness, Petter Kristensen	Fecundability among newly married couples in agricultural villages in Palestine: A prospective study	Cohort Study
80	1997	Populi	Manal Jamal	By women, for women: comprehensive services for Palestinian refugees	Cross-sectional Study
81	2008	PRENATAL DIAGNOSIS	Amy Jean, Mahesh Mansukhani, Sharon E. Oberfield, Ilene Fennoy, Jon Nakamoto, Maha Atwan, Israela Lerer, Ziva Ben Neriah, David H. Zangen, Wendy K. Chung	Prenatal diagnosis of congenital lipoid adrenal hyperplasia (CLAH) by estriol amniotic ﬂuid analysis and molecular genetic testing	Cross-sectional Study
82	2016	Journal of Ethnopharmacology	Nidal Amin Jaradat, Ramzi Shawahna, Ahmad Mustafa Eid, Rowa Al-Ramahi, Maes Kasem Asma, Abdel Naser Zaid	Herbal remedies use by breast cancer patients in the West Bank of Palestine	Experimental Study
83	2012	Eastern Mediterranean Health Journal	T. Kabakian Khasholian, F. El Kak, R. Shayboub	Birthing in the Arab region: translating research into practice	Literature Review
84	2007	BMC Cancer	Luna Kadouri, Dani Bercovich, Arava Elimelech, Israela Lerer, Michal Sagi, Gila Glusman, Chen Shochat, Sigal Korem, Tamar Hamburger, Aviram Nissan, Nahil Abu-Halaf, Muhmud Badrriyah, Dvorah Abdeliovich, Tamar Peretz	A novel BRCA-1 mutation in Arab kindred from east Jerusalem with breast and ovarian cancer	Cross-sectional Study
85	2008	Paediatric and Perinatal Epidemiology,	Henry D. Kaltera, Reem Rahil Khazenb, Mustafa Barghouthib, Mohammed Odehb	Prospective community-based cluster census and case-control study of stillbirths and neonatal deaths in the West Bank and Gaza Strip	Case Control Study
86	2009	Public Health Nutrition	A Khader, H Madi, F Riccardo, G Sabatinelli	Anaemia among pregnant Palestinian women in the Occupied Palestinian Territory	Cross-sectional Study
87	2000	Population Studies	Marwan Khawaja	The recent rise in Palestinian fertility: Permanent or transient?	Literature Review
88	2003	Population-E	Marwan KHAWAJA*	The fertility of Palestinian women in Gaza, the West Bank, Jordan and Lebanon	Literature Review
89	2009	Eastern Mediterranean Health Journal	M Khawaja, N Choueiry, R Jurdi	Hospital-based caesarean section in the Arab region: an overview	Cross-sectional Study
90	2006	Genus	MARWAN KHAWAJA, SARA RANDALL	Intifada, Palestinian fertility and women's education	Cross-sectional Study
91	2003	MCN	Yeoun Soo Kim-Godwin	Postpartum beliefs and practices among non-Western cultures	Literature Review
92	2007	Current Sociology	Daniela Klaus, Jana Suckow, Bernhard Nauck	The value of children in Palestine and Turkey: Differences and the consequences for fertility	Cross-sectional Study
93	2007	West African Journal of Medicine	A.M. Lubbad, A. L. Al-Hindi	Bacterial, viral and fungal genital tract infections in Palestinian pregnant women in Gaza, Palestine	Cross-sectional Study
94	1993	Israel Jour Med. Sci.	Shlomo maayan, Eliat Shinar, Mamdoukh Aefani, Maher Soughayer, Randa El Khoudary, Galia Rahav, Noga Manny	HIV/AIDS among Palestinian Arabs	Cross-sectional Study
95	2014	BMC Public Health	Salwa G Massad, Rita Karam, Ryan Brown, Peter Glick, Mohammed Shaheen, Sebastian Linnemayr, Umaiyeh Khammash	Perceptions of sexual risk behavior among Palestinian youth in the West Bank: a qualitative investigation	Cross-sectional Study
96	2015	Population, English edition	Sarah Memmi, Annabel Desgrées du Loû	Gender relations and contraceptive practices of Palestinian couples	Cross-sectional Study
97	2009	Eastern Mediterranean Health Journal	N. Mikki, N.M.E. Abu-Rmeileh, L. Wick, N. Abu-Asab and S. Hassan-Bitar	Caesarean delivery rates, determinants and indications in Makassed Hospital, Jerusalem 1993 and 2002	Cohort Study
98	2007	Journal of Obstetrics and Gynaecology	N. MIKKI, L. WICK, N. ABU-ASAB, N. M. E. ABU-RMEILEH	A trial of amniotomy in a Palestinian hospital	Experimental Study
99	2013	Iran J Reprod Med	Maged Mohammed Yassin, Fadel Akram Sharif, Mohammed Marwan Laqqan	Anti-mullerian hormone as a predictor of ovarian reserve and ovarian response in IVF women from Gaza strip	Cohort Study
100	2013	Reproductive Biology and Endocrinology	Samar Musmar, Asma Afaneh, Hafsa Mo'alla	Epidemiology of polycystic ovary syndrome: a cross sectional study of university students at An-Najah national university-Palestine	Cross-sectional Study
101	2012	Journal of Human Lactation	Samar Ghazal Musmar, Shaden Qanadeelu	Breastfeeding patterns among Palestinian infants in the first 6 months in Nablus refugee camps: a cross-sectional study	Cross-sectional Study
102	2011	Pakistan Journal of Nutrition	Mohammed H. Naser, Amine T. Hamed, Basil J. Kanoa	Breast feeding in relation to health outcomes at nine months infants in gaza strip	Cross-sectional Study
103	2008	Advances in Medical Sciences	Fadel A. Nassar, Farid H Abu-Elamreen , Mohammad E. Shubair, Fadel A Sharif	Detection of Chlamydia trachomatis and Mycoplasma hominis, genitalium and Ureaplasma urealyticum by polymerase chain reaction in patients with sterile pyuria	Cross-sectional Study
104	2007	European Sociological Review	Bernhard Nauck	Value of children and the framing of fertility: Results from a cross-cultural comparative survey in 10 societies	Qualitative Study
105	2014	Advances in Life Course Research	Bernhard Nauck	Value of children and fertility: Results from a cross-cultural comparative survey in eighteen areas in Asia, Africa, Europe and America	Qualitative Study
106	2007	Current Sociology	Bernhard Nauck and Daniela Klaus	The varying value of children: Empirical results from eleven societies in Asia, Africa and Europe	Qualitative Study
107	2016	Asian Pac J Cancer Prev	Zaher Nazzal, Hisham Sholi, Suha Sholi, Mohammad Sholi, Rawya Lahaseh	Mammography Screening Uptake among Female Health Care Workers in Primary Health Care Centers in Palestine - Motivators and Barriers	Cross-sectional Study
108	2013	BMC Infectious Diseases	Tahani Neirukh, Ayda Qaisi, Niveen Saleh, Areej Abu Rmaileh, Eman Abu Zahriyeh, Lina Qurei, Firas Dajani, Taghreed Nusseibeh, Hatem Khamash, Sabri Baraghithi, Maysa Azzeh	Seroprevalence of Cytomegalovirus among pregnant women and hospitalized children in Palestine	Cross-sectional Study
109	2009	Eastern Mediterranean Health Journal	K.I. Nijem, S. Al-Amleh	Seroprevalence and associated risk factors of toxoplasmosis in pregnant women in Hebron district, Palestine	Cross-sectional Study
110	1996	Bulletin of the World Health Organization	S. Pappagallo, D.L. Bull	Operational problems of an iron supplementation programme for pregnant women: An assessment of UNRWA experience	Cohort Study
111	2000	J. Biosoc. Sci.	JON PEDERSEN	Determinants of infant and child mortality in the West Bank and Gaza Strip	Cross-sectional Study
112	2016	Global Public Health	Stephanie Pell	Reproductive decisions in the lives of West Bank Palestinian women: Dimensions and contradictions	Qualitative Study
113	2015	Asian Pac J Cancer Prev	Bissan Ismail Abu-Shammala*, Yehia Abed	Breast Cancer Knowledge and Screening Behavior among Female School Teachers in Gaza City	Cross-sectional Study
114	2014	Jordan Medical Journal	Mazin B. Qumsiyeh,, Haya Borqan, Taghreed Obeid	Cytogenetic and Y chromosome microdeletions analyses for a cohort of Palestinian oligozoospermic and azoospermic infertile men	Cross-sectional Study
115	2009	Lancet	Hanan F Abdul Rahim, Laura Wick, Samia Halileh, Sahar Hassan-Bitar, Hafedh Chekir, Graham Watt, Marwan Khawaja	Maternal and child health in the occupied Palestinian territory	Literature Review
116	2011	International Journal of Infectious Diseases	Ayelet Rosenthal, Hila Elinav, As’ad Ramlawi, David Shasha, Karen Olshtain-Pops, Maya Korem, Iyad Arafeh, Shlomo Maayan	HIV/AIDS among Palestinians: Detection, clinical presentation, prognosis and HIV testing patterns, 1994-2010	Case Control Study
117	2013	Breastfeeding Medicine	Mohammad Zedan Yehia Salem	Factors affecting the demarketing of breastmilk substitutes in Palestine	Cross-sectional Study
118	2011	The Breast	R. Shaheen, P.J. Slanetz, S. Raza, M.P. Rosen	Barriers and opportunities for early detection of breast cancer in Gaza women	Cross-sectional Study
119	1997	Arab Studies Quarterly	Nadera Shalhoub-Kevorkian	Wife abuse in Palestinian society: a social phenomenon or a social problem? - a survey	Literature Review
120	2005	Social Science & Medicine	Nadera Shalhoub-Kevorkian	Imposition of virginity testing: a life-saver or a license to kill?	Qualitative Study
121	2009	Journal of Experimental & Clinical Assisted Reproduction	Ashraf J. Shaqalaih, Masood S. Abu Halima, Mohammed J. Ashour, Fadel A. Sharif	Screening for Y-chromosome microdeletions in a population of infertile males in the Gaza strip	Case Control Study
122	2016	Journal of Human Lactation	Ramzi Shawahna, Ahed Zyoud, Jamela Dwikat, Maram El-Helo, Bayan Yacoub, Hikmat Hilal	Breast Milk Lead Levels in 3 Major Regions of the West Bank of Palestine	Cross-sectional Study
123	1990	American Journal of Public Health	Ilana Shoham-Yakubovich, Joseph S. Pliskin, Daniel Carr	Infant feeding practices: An evaluation of the impact of a health education course	Experimental Study
124	1991	Health Education & Behavior	Ilana Shoham-Yakubovich, Joseph S. Pliskin, Daniel Carr	The impact of a health education course on maternal knowledge: a comparative study in a low socioeconomic rural region	Experimental Study
125	2014	European Journal of Medical Genetics	Mahmoud M. Sirdah	Consanguinity profile in the Gaza Strip of Palestine: large-scale community-based study	Cross-sectional Study
126	2013	The Journal of Biomedical Research	Mahmoud M. Sirdah, Abdelnasser Abushahla, Bahaa Ghalayeni, Ahmed Aburamadan	Etiological risk factors for subfertility among Palestinian women in Gaza	Case Control Study
127	2015	Journal of Interpersonal Violence	Cindy A. Sousa, Kim Yacoubian, Patricia Flaherty Fischette, Muhammad M. Haj-Yahia	The Co-Occurrence and Unique Mental Health Effects of Political Violence and Intimate Partner Violence	Cross-sectional Study
128	2012	Journal of Urban Health: Bulletin of the New York Academy of Medicine,	Aleksandar Štulhofer, Agnes Chetty, Randa Abu Rabie, Isam Jwehan, Asad Ramlawi	The prevalence of HIV, HBV, HCV, and HIV-related risk-taking behaviors among Palestinian injecting drug users in the East Jerusalem Governorate	Cross-sectional Study
129	2016	AIDS Care	Aleksandar Štulhofer, Isam Jwehan & Randa AbuRabie	HIV and HCV prevalence and incarceration-related risks among injecting drug users in three West Bank governorates	Cross-sectional Study
130	2007	International Journal of Laboratory Hematology	I. TARAZI, E. AL NAJJAR, N. LULU, M. SIRDAH	Obligatory premarital tests for beta-thalassaemia in the Gaza Strip: evaluation and recommendations	Cross-sectional Study
131	2008	Cult Med Psychiatry	Livia Wick	Building the infrastructure, modeling the nation: The case of birth in Palestine	Qualitative Study
132	2012	Reproductive Health Matters	Laura Wick, Sahar Hassan	No safe place for childbirth: Women and midwives bearing witness, Gaza 2008-09	Qualitative Study
133	2005	International Journal of Gynecology & Obstetrics	L. Wick*, N. Mikki, R. Giacaman, H. Abdul-Rahim	Childbirth in Palestine	Qualitative Study
134	2016	Journal of Clinical and Diagnostic Research	Anas Lotfi Yasin, Ahmad Lotfi Yasin, Walid Salim Basha	The Epidemiology of Anti-Sperm Antibodies Among Couples with Unexplained Infertility in North West Bank, Palestine	Cross-sectional Study
135	2013	J Medicine	Maged M, Yassin, Mohammed M. Laqqan, Eman S. Alzmaily	Serum estradiol level as a predictor of ovarian response and pregnancy outcome during controlled ovarian hyperstimulation in Women from Gaza Strip	Cohort Study
136	2014	J Medicine	Maged M. Yassin, Abdel Monem H. Lubbad, Mohammed M. Laqqan, Eman S. Alzmaily	Impact of age on ovarian response and IVF outcome during controlled ovarian hyperstimulation in women from Gaza Strip	Cohort Study
137	2015	Pediatr Cardiol	Mahmoud Zaqout, Emad Aslem, Mazen Abuqamar, Osama AbuGhazza, Joseph Panzer, Daniel De Wolf	The Impact of Oral Intake of Dydrogesterone on Fetal Heart Development During Early Pregnancy	Case Control Study
138	2004	Health Policy and Planning	Rozzet Jurdi, Marwan Khawaja	Caesarean section rates in the Arab region: a cross-national study	Cross-sectional Study
139	2007	The Islamic University Journal (Series of Natural Studies and Engineering)	Ansam F. Sawalha	Consumption of Prescription and non-Prescription Medications by Pregnant Women: A Cross Sectional Study in Palestine	Cross-sectional Study
140	2009	Journal of Population Research	Marwan Khawaja, Shireen Assaf, Yara Jarallah	The transition to lower fertility in the West Bank and Gaza Strip: evidence from recent surveys	Cross-sectional Study
141	2000	Journal of Family Violence	Muhammad M. Haj-Yahia'	The Incidence of Wife Abuse and Battering and Some Sociodemographic Correlates as Revealed by Two National Surveys in Palestinian Society	Cross-sectional Study
142	2016	BMC Pregnancy and Childbirth	Sara Qandil, Samah Jabr, Stefan Wagler, Simon M. Collin	Postpartum depression in the Occupied Palestinian Territory: a longitudinal study in Bethlehem	Cohort Study
143	2017	Social Science & Medicine	Doaa Hammoudeh, Ernestina Coast, David Lewis, Yoke van der meulen, Tiziana Leone, Rita Giacaman	Age of despair or age of Hope? Palestinian Women's perspectives on midlife health	Qualitative Study
144	2017	Attachment & Human Development	Raija-Leena Punamäkia, Sanna Isosävia, Samir R. Qoutac, Saija Kuittinena, Safwat Y. Diabd	War trauma and maternal–fetal attachment predicting maternal mental health, infant development, and dyadic interaction in Palestinian families	Cohort Study
145	2017	International Journal of Cancer	Suhair Lolas Hamameh, Paul Renbaum, Lara Kamal, Dima Dweik, Mohammad Salahat,Tamara Jaraysa, Amal Abu Rayyan, Silvia Casadei, Jessica B. Mandell, Suleyman Gulsuner, Ming K. Lee, Tom Walsh, Mary-Claire King, Ephrat Levy-Lahad, Moein Kanaan	Genomic analysis of inherited breast cancer among Palestinian women: Genetic heterogeneity and a founder mutation in TP53	Case Control Study
